# Supplementary material for: Short-term ocean acidification decreases pulsation and growth of the widespread soft coral Xenia umbellata
Source: PLoS One. 2023 Nov 15;18(11):e0294470. doi: 10.1371/journal.pone.0294470 (PMC10651030; doi:10.1371/journal.pone.0294470)
Supplement: S1 Data — (XLSX) [file pone.0294470.s002.xlsx]

## Sheet: Tank treatments overview
Treatment	Tank_ID
Control	1
OA	2
OA	3
Control	4
Control	5
Contol	6
OA	7
OA	8
OA	9
OA	10
Control	11
Control	12

## Sheet: Water parameters JBL
Tank_ID	Day	NH4	NO3	NO2	PO4	Alkalinity	Mg	Ca2+
1	0	<0.05	<0.50	<0.01	<0.02	12	1300	380
2	0	<0.05	<0.50	<0.01	<0.02	12	1300	380
3	0	<0.05	<0.50	<0.01	<0.02	11	1320	360
4	0	<0.05	<0.50	<0.01	<0.02	11	1300	380
5	0	<0.05	<0.50	<0.01	<0.02	10	1320	360
6	0	<0.05	<0.50	<0.01	<0.02	10	1320	360
7	0	<0.05	<0.50	<0.01	<0.02	12	1300	380
8	0	<0.05	<0.50	<0.01	<0.02	10	1300	380
9	0	<0.05	<0.50	<0.01	<0.02	11	1300	380
10	0	<0.05	<0.50	<0.01	<0.02	11	1320	360
11	0	<0.05	<0.50	<0.01	<0.02	11	1300	380
12	0	<0.05	<0.50	<0.01	<0.02	11	1300	380
1	4	<0.05	<0.50	<0.01	<0.02	7	1560	360
2	4	<0.05	<0.50	<0.01	<0.02	6	1400	400
3	4	<0.05	<0.50	<0.01	<0.02	5	1420	380
4	4	<0.05	<0.50	<0.01	<0.02	5	1420	380
5	4	<0.05	<0.50	<0.01	<0.02	6	1280	400
6	4	<0.05	<0.50	<0.01	<0.02	5	1300	380
7	4	<0.05	<0.50	<0.01	<0.02	5	1280	400
8	4	<0.05	<0.50	<0.01	<0.02	5	1260	420
9	4	<0.05	<0.50	<0.01	<0.02	5	1240	440
10	4	<0.05	<0.50	<0.01	<0.02	5	1240	440
11	4	<0.05	<0.50	<0.01	<0.02	5	1280	400
12	4	<0.05	<0.50	<0.01	<0.02	5	1380	420
1	7	<0.05	<0.50	<0.01	<0.02	7
2	7	<0.05	<0.50	<0.01	<0.02	7
3	7	<0.05	<0.50	<0.01	<0.02	7
4	7	<0.05	<0.50	<0.01	<0.02	6
5	7	<0.05	<0.50	<0.01	<0.02	8
6	7	<0.05	<0.50	<0.01	<0.02	7
7	7	<0.05	<0.50	<0.01	<0.02	8
8	7	<0.05	<0.50	<0.01	<0.02	7
9	7	<0.05	<0.50	<0.01	<0.02	6
10	7	<0.05	<0.50	<0.01	<0.02	7
11	7	<0.05	<0.50	<0.01	<0.02	7
12	7	<0.05	<0.50	<0.01	<0.02	7
1	11	<0.05	<0.50	<0.01	<0.02	11	1340	340
2	11	<0.05	<0.50	<0.01	<0.02	9	1340	340
3	11	<0.05	<0.50	<0.01	<0.02	10	1320	360
4	11	<0.05	<0.50	<0.01	<0.02	8	1320	360
5	11	<0.05	<0.50	<0.01	<0.02	9	1320	360
6	11	<0.05	<0.50	<0.01	<0.02	9	1420	380
7	11	<0.05	<0.50	<0.01	<0.02	8	1440	360
8	11	<0.05	<0.50	<0.01	<0.02	8	1300	380
9	11	<0.05	<0.50	<0.01	<0.02	9	1320	360
10	11	<0.05	<0.50	<0.01	<0.02	8	1320	360
11	11	<0.05	<0.50	<0.01	<0.02	8	1300	380
12	11	<0.05	<0.50	<0.01	<0.02	8	1340	340
1	14	<0.05	<0.50	<0.01	<0.02	7
2	14	<0.05	<0.50	<0.01	<0.02	7
3	14	<0.05	<0.50	<0.01	<0.02	8
4	14	<0.05	<0.50	<0.01	<0.02	7
5	14	<0.05	<0.50	<0.01	<0.02	7
6	14	<0.05	<0.50	<0.01	<0.02	8
7	14	<0.05	<0.50	<0.01	<0.02	8
8	14	<0.05	<0.50	<0.01	<0.02	8
9	14	<0.05	<0.50	<0.01	<0.02	7
10	14	<0.05	<0.50	<0.01	<0.02	8
11	14	<0.05	<0.50	<0.01	<0.02	7
12	14	<0.05	<0.50	<0.01	<0.02	7
1	18	<0.05	<0.50	<0.01	<0.02	8	1520	400
2	18	<0.05	<0.50	<0.01	<0.02	9	1300	380
3	18	<0.05	<0.50	<0.01	<0.02	9	1420	380
4	18	<0.05	<0.50	<0.01	<0.02	8	1380	420
5	18	<0.05	<0.50	<0.01	<0.02	8	1420	380
6	18	<0.05	<0.50	<0.01	<0.02	7	1300	380
7	18	<0.05	<0.50	<0.01	<0.02	9	1320	360
8	18	<0.05	<0.50	<0.01	<0.02	9	1320	360
9	18	<0.05	<0.50	<0.01	<0.02	8	1300	380
10	18	<0.05	<0.50	<0.01	<0.02	8	1300	380
11	18	<0.05	<0.50	<0.01	<0.02	7	1320	360
12	18	<0.05	<0.50	<0.01	<0.02	7	1320	360
1	19					8
2	19					9
3	19					7
4	19					6
5	19					6
6	19					7
7	19					7
8	19					7
9	19					7
10	19					7
11	19					6
12	19					6
1	21	<0.05	<0.50	<0.01	<0.02	8
2	21	<0.05	<0.50	<0.01	<0.02	8
3	21	<0.05	<0.50	<0.01	<0.02	7
4	21	<0.05	<0.50	<0.01	<0.02	8
5	21	<0.05	<0.50	<0.01	<0.02	7
6	21	<0.05	<0.50	<0.01	<0.02	7
7	21	<0.05	<0.50	<0.01	<0.02	8
8	21	<0.05	<0.50	<0.01	<0.02	7
9	21	<0.05	<0.50	<0.01	<0.02	7
10	21	<0.05	<0.50	<0.01	<0.02	6
11	21	<0.05	<0.50	<0.01	<0.02	7
12	21	<0.05	<0.50	<0.01	<0.02	7

## Sheet: Temperature
Day/Tank_ID	1	2	3	4	5	6	7	8	9	10	11	12
0	25.5	25.6	25.6	25.5	25.7	25.6	26.2	25.6	25.7	26.2	25.4	25.8
1	25.2	25.6	26	25.3	25.7	25.7	26	26	25.7	25.8	25.4	25.5
2	25.1	25.7	25.9	25.4	25.6	25.7	25.8	25.8	25.9	26.3	25.7	25.6
3	25.4	25.7	25.7	25.3	25.8	25.6	25.6	25.8	25.8	25.4	25.4	25.7
4	25.1	25.8	26.2	25.5	25.7	25.8	26.2	25.9	25.6	25.4	25.4	25.5
5	25.5	25.7	25.6	25.3	25.7	25.7	25.8	25.8	25.9	25.6	25.6	25.7
6	25.5	25.7	25.7	25.5	25.5	25.5	25.6	25.7	25.7	25.3	25.1	25.7
7	25.3	25.8	26.2	25.6	25.8	25.8	26.1	25.7	25.5	25.3	25.1	25.7
8	25.2	25.7	26	25.5	25.7	25.7	26	25.8	25.6	25.4	25.3	25.6
9	25.2	26	26.2	25.5	25.9	25.7	25.7	25.8	25.7	25.3	25.3	25.5
10	25.1	25.8	26.3	25.5	25.7	25.6	25.7	25.7	25.9	25.3	25.1	25.8
11	25.2	25.7	25.8	25.5	25.7	25.7	25.9	25.8	25.7	25.5	25.4	25.8
12	25	25.4	25.8	25.2	25.8	25.6	25.9	25.6	25.8	25.4	25.4	25.5
13	25.2	25.5	25.5	25.4	25.4	25.4	25.6	25.6	25.7	25.7	26	25.5
14	25.3	25.7	28.8	25.6	25.7	25.7	25.7	25.6	25.6	25.6	25.5	25.7
15	25.3	25.8	25.6	25.3	25.7	25.7	26.1	25.7	25.9	25.2	25.2	25.5
16	25.3	25.8	25.6	25.4	25.6	25.6	25.7	25.6	25.8	25.5	25.4	25.5
17	25.4	25.8	26	25.5	25.7	25.9	26.3	26	25.7	25.6	25.5	25.7
18	25.6	25.8	25.9	25.9	26	26	26	26	25.7	25.8	25.7	25.6
19	25.5	25.9	26.1	25.5	25.9	25.7	25.7	25.7	25.6	25.6	25.5	25.6
20	25.3	25.9	25.6	25.2	25.8	25.6	25.6	25.6	25.8	25.6	25.5	25.8
21	25.5	25.9	25.7	25.5	25.7	25.8	25.8	25.7	25.6	25.8	25.7	25.5

## Sheet: Salinity
Day/Tank_ID	1	2	3	4	5	6	7	8	9	10	11	12
0	36.3	36.3	36.3	36.3	36.2	36.2	36.2	36.2	36.2	36.1	36	35.9
1	36.4	35.9	35.4	35.5	35.1	35.1	35.5	35.3	35.6	35.2	35	35.1
2	35.5	35.4	35.5	35.6	35.1	35.5	35	35.3	35.2	35.3	35	35.2
3	35.2	35.6	35.2	34.7	34.9	35.3	34.9	35.2	35.5	35.1	34.8	35.1
4	35.3	35.4	35.6	34.9	34.9	35.3	35.1	35.3	35.2	35.2	34.8	35.2
5	35.5	35.6	35.3	35.3	35	35.6	35.5	35.4	35.7	35.4	34.9	35.4
6	35.2	35.4	35.3	35.4	35.4	35.5	35.5	35.4	35.6	35.2	35	35.2
7	35.8	36.2	36	35.9	35.5	35.8	35.9	35.7	36	35.9	35.6	36
8	35.4	35.4	35.5	35.3	35.2	35.2	35.2	35.4	35.3	35.1	35.1	35.1
9	35.3	35.5	34.9	35.3	35.2	35.4	35.5	34.9	35.7	35.2	35.1	35.3
10	35.4	35.7	35.1	35.4	35.3	35.5	35.6	34.9	35.9	35.2	35.1	35.2
11	36.1	35.7	35.6	35.4	35	35.5	35.3	35.1	35.3	35.4	35.2	35.4
12	35.2	35.6	35.5	35.1	34.9	35.3	35.5	35.1	35.6	35.3	35.1	35.2
13	35.2	35.3	35.3	35.3	35.2	35.5	35.2	35.2	35.5	35.7	35.4	35.7
14	35.4	36	35.8	35.5	35.1	35.9	35.7	35.4	35.7	35.3	35.3	35.4
15	35.1	35.2	35.3	35.1	34.9	35	35.3	35.1	34.8	35.1	35	35.2
16	35.5	35.8	35.7	35.4	34.9	35.3	35.6	35.3	35.2	35.3	35.1	35.3
17	35	35.2	35	35	34.8	35.4	35.3	35.3	35.4	35.3	35	35.3
18	35.5	35.9	35.4	35.2	34.9	35.3	35.6	35.5	35.3	35.4	35.1	35.4
19	35.2	35.3	35.2	35.1	34.6	35	35.3	35	35.3	35.2	35	35
20	35.6	35.7	35.4	35.3	34.7	35.3	35.6	35.1	35.8	35.3	35.1	35.2
21	35.3	35.4	35.6	35.3	34.4	35.5	35.4	35.2	35.1	35.3	35.1	35.3

## Sheet: pH
Tank_ID	Day	pH
1	0	8.05
2	0	8.02
3	0	8.05
4	0	8.05
5	0	8.07
6	0	8.05
7	0	8.06
8	0	8.02
9	0	8.07
10	0	8.08
11	0	8.11
12	0	8.09
1	1
2	1	8.03
3	1	7.97
4	1
5	1
6	1
7	1	8.01
8	1	7.95
9	1	8.03
10	1	8.04
11	1
12	1
1	2	8.18
2	2	8.02
3	2	8.01
4	2	8.16
5	2	8.2
6	2	8.23
7	2	7.97
8	2	7.94
9	2	8.02
10	2	7.95
11	2	8.27
12	2	8.22
1	3	8.23
2	3	7.97
3	3	7.98
4	3	8.22
5	3	8.24
6	3	8.26
7	3	7.98
8	3	7.93
9	3	8.01
10	3	7.98
11	3	8.32
12	3	8.24
1	4
2	4	7.9
3	4	7.99
4	4
5	4
6	4
7	4	7.93
8	4	7.94
9	4	7.92
10	4	7.95
11	4
12	4
1	5	8.22
2	5	7.93
3	5	7.97
4	5	8.22
5	5	8.28
6	5	8.26
7	5	7.92
8	5	7.95
9	5	7.89
10	5	7.93
11	5	8.35
12	5	8.26
1	6	8.31
2	6	7.94
3	6	7.97
4	6	8.3
5	6	8.4
6	6	8.35
7	6	7.94
8	6	7.96
9	6	7.92
10	6	7.94
11	6	8.47
12	6	8.31
1	7	8.24
2	7	7.93
3	7	7.9
4	7	8.23
5	7	8.35
6	7	8.3
7	7	7.92
8	7	7.92
9	7	7.93
10	7	7.91
11	7	8.36
12	7	8.25
1	8	8.2
2	8	7.79
3	8	7.76
4	8	8.24
5	8	8.34
6	8	8.3
7	8	7.72
8	8	7.9
9	8	7.69
10	8	7.8
11	8	8.39
12	8	8.25
1	9	8.25
2	9	7.82
3	9	7.63
4	9	8.28
5	9	8.4
6	9	8.32
7	9	7.74
8	9	7.86
9	9	7.73
10	9	7.52
11	9	8.38
12	9	8.31
1	10
2	10	7.87
3	10	7.65
4	10
5	10
6	10
7	10	7.72
8	10	7.8
9	10	7.75
10	10	7.63
11	10
12	10
1	11	8.38
2	11	8.03
3	11	7.57
4	11	8.28
5	11	8.36
6	11	8.44
7	11	7.74
8	11	7.84
9	11	7.75
10	11	7.76
11	11	8.34
12	11	8.34
1	12	8.32
2	12	7.87
3	12	7.6
4	12	8.22
5	12	8.42
6	12	8.32
7	12	7.73
8	12	7.73
9	12	7.78
10	12	7.55
11	12	8.3
12	12	8.3
1	13	8.3
2	13	7.83
3	13	7.77
4	13	8.2
5	13	8.42
6	13	8.31
7	13	7.75
8	13	7.75
9	13	7.81
10	13	7.74
11	13	8.33
12	13	8.22
1	14	8.3
2	14	7.88
3	14	7.77
4	14	8.23
5	14	8.4
6	14	8.29
7	14	7.75
8	14	7.77
9	14	7.84
10	14	7.77
11	14	8.3
12	14	8.21
1	15	8.3
2	15	7.58
3	15	7.42
4	15	8.2
5	15	8.37
6	15	8.36
7	15	7.51
8	15	7.51
9	15	7.51
10	15	7.34
11	15	8.2
12	15	8.28
1	16	8.3
2	16	7.59
3	16	7.67
4	16	8.2
5	16	8.45
6	16	8.3
7	16	7.52
8	16	7.52
9	16	7.38
10	16	7.38
11	16	8.27
12	16	8.21
1	17	8.22
2	17	7.62
3	17	7.53
4	17	8.23
5	17	8.44
6	17	8.36
7	17	7.53
8	17	7.51
9	17	7.74
10	17	7.36
11	17	8.27
12	17	8.25
1	18	8.33
2	18	7.45
3	18	7.68
4	18	8.22
5	18	8.49
6	18	8.34
7	18	7.51
8	18	7.61
9	18	7.4
10	18	7.57
11	18	8.29
12	18	8.22
1	19	8.38
2	19	7.59
3	19	7.62
4	19	8.23
5	19	8.53
6	19	8.36
7	19	7.53
8	19	7.62
9	19	7.55
10	19	7.67
11	19	8.33
12	19	8.26
1	20	8.36
2	20	7.53
3	20	7.57
4	20	8.21
5	20	8.47
6	20	8.34
7	20	7.51
8	20	7.57
9	20	7.46
10	20	7.57
11	20	8.28
12	20	8.21
1	21	8.29
2	21	7.49
3	21	7.58
4	21	8.29
5	21	8.47
6	21	8.29
7	21	7.53
8	21	7.53
9	21	7.55
10	21	7.54
11	21	8.28
12	21	8.22
1	22	8.29
2	22	7.39
3	22	7.38
4	22	8.2
5	22	8.43
6	22	8.26
7	22	7.31
8	22	7.4
9	22	7.38
10	22	7.31
11	22	8.27
12	22	8.21

## Sheet: Pulsation
		Replication #
Tank_ID	Day	1	2	3
1	7	34	44	42
4	7	38	38	42
5	7	38	44	44
11	7	38	44	42
12	7	40	42	44
6	7	36	48	48
2	7	34	36	38
3	7	34	36	34
7	7	30	36	36
8	7	28	36	32
9	7	32	36	36
10	7	34	36	36
1	14	34	38	42
4	14	36	38	36
5	14	34	40	42
11	14	38	40	42
12	14	42	44	44
6	14	36	46	48
2	14	28	30	28
3	14	30	32	32
7	14	30	32	30
8	14	26	28	26
9	14	26	32	32
10	14	30	30	30
1	21	28	42	40
4	21	26	34	34
5	21	36	38	36
11	21	34	40	40
12	21	36	44	44
6	21	34	44	44
2	21	22	30	30
3	21	20	26	26
7	21	24	28	26
8	21	20	24	20
9	21	24	28	30
10	21	24	26	28

## Sheet: Polyp count
		Replication #
Tank	Day	A	B	C
1	0	44	59	53
4	0	30	50	41
5	0	42	52	64
6	0	51	49	58
11	0	45	38	43
12	0	36	37	50
2	0	33	35	43
3	0	42	50	45
7	0	44	40	64
8	0	38	50	38
9	0	34	36	47
10	0	33	36	44
1	7	62	73	62
4	7	48	65	70
5	7	62	70	85
6	7	65	82	76
11	7	53	53	54
12	7	49	60	73
2	7	42	46	49
3	7	50	63	59
7	7	49	47	66
8	7	47	56	46
9	7	44	53	51
10	7	45	44	47
1	14	76	89	68
4	14	56	79	74
5	14	64	78	94
6	14	73	96	89
11	14	61	56	67
12	14	60	68	83
2	14	47	50	52
3	14	53	67	61
7	14	54	49	69
8	14	53	65	52
9	14	46	55	52
10	14	52	47	52
1	21	76	117	99
4	21	61	83	92
5	21	74	94	113
6	21	80	102	91
11	21	81	62	75
12	21	82	75	91
2	21	50	50	60
3	21	56	73	67
7	21	56	52	77
8	21	59	65	57
9	21	53	55	54
10	21	53	48	57

## Sheet: Coloration
Tank_ID	Day	Red	Green	Blue
1	7	143	128.4	105.8
4	7	130.6	116.4	99.4
5	7	155.2	144.2	130.4
6	7	172.8	159	136.4
11	7	138.2	126.4	103
12	7	153.6	138.6	139
2	7	138.2	118.6	95.2
3	7	146.8	143.4	128.2
7	7	148	124.6	107.4
8	7	164.2	152	138.4
9	7	148	139	127.4
10	7	145	128	112.2
1	14	170.6	157.6	140.8
4	14	165.2	157.8	149.6
5	14	177	170.6	159
6	14	163.2	153.4	146.6
11	14	151.6	141	125.8
12	14	152.4	135.2	122.4
2	14	153.4	128.8	87.2
3	14	162.8	154.8	127.8
7	14	166.4	153.6	134.4
8	14	169.4	151.4	141.8
9	14	147.8	131.4	110.6
10	14	161.4	147.4	137.8
1	21	157.6	144	136.6
4	21	154.2	148.2	138.4
5	21	168.8	158.4	153.6
6	21	161.6	152.6	143.8
11	21	137.2	124	115.4
12	21	148	127.4	106.2
2	21	149	128.8	105.4
3	21	128.4	126	123.2
7	21	151.8	132.2	113.4
8	21	166.6	152.2	135.2
9	21	159.8	138	118.6
10	21	152.6	143.8	127.2

## Sheet: Oxygen fluxes
Tank_ID	Day	R	Pnet	Pgross
1	7	-3.27605	14.0553	17.3313
4	7	-3.59509	16.6751	20.2702
5	7	-4.15522	11.3426	15.4979
6	7	-3.43044	10.6393	14.0698
11	7	-3.30016	14.1436	17.4437
12	7	-3.98319	18.2614	22.2446
2	7	-2.57289	12.1528	14.7257
3	7	-3.76225	15.1724	18.9346
7	7	-3.76311	11.8963	15.6594
8	7	-3.27823	14.1877	17.466
9	7	-2.79331	11.4393	14.2326
10	7	-3.6676	14.0381	17.7057
1	14	-2.0486	7.75542	9.80402
4	14	-3.22436	8.99821	12.2226
5	14	-2.83626	6.45796	9.29422
6	14	-4.17645	10.0496	14.226
11	14	-3.99774	14.2664	18.2642
12	14	-2.87404	11.4962	14.3702
2	14	-2.18737	8.97383	11.1612
3	14	-3.15271	11.0345	14.1872
7	14	-2.50945	9.3208	11.8302
8	14	-3.82696	15.5967	19.4236
9	14	-2.20032	7.96872	10.169
10	14	-4.10775	11.9041	16.0118
1	21	-2.61144	7.6167	10.2281
4	21	-2.76712	14.9257	17.6928
5	21	-3.41983	15.0204	18.4403
6	21	-2.57481	7.59351	10.1683
11	21	-2.26042	9.31292	11.5733
12	21	-2.3838	8.54195	10.9258
2	21	-1.99298	7.85114	9.84412
3	21	-3.41191	9.02132	12.4332
7	21	-2.93107	10.5518	13.4829
8	21	-2.64261	11.3412	13.9838
9	21	-2.38117	7.97692	10.3581
10	21	-3.81807	9.98572	13.8038

## Sheet: Symbiodiniaceae density
Tank_ID	Day	Cell density
1	7	4.37251
4	7	6.75693
5	7	6.73787
11	7	6.88436
6	7	4.62344
12	7	5.69761
2	7	6.53847
3	7	2.9014
7	7	3.65864
8	7	6.04346
9	7	3.90326
10	7	7.11746
1	14	8.41997
4	14	7.91574
5	14	5.3766
11	14	10.1763
6	14	8.59072
12	14	6.87
2	14	6.82228
3	14	4.90454
7	14	6.77133
8	14	9.31276
9	14	5.62233
10	14	4.95531
1	21	4.36974
4	21	4.81236
5	21	4.91876
11	21	4.47973
6	21	4.31
12	21	5.6933
2	21	1.6238
3	21	2.0348
7	21	3.62079
8	21	3.56075
9	21	2.83751
10	21	5.49288

[truncated: 2 more sheets: Chlorophyll a, Isotopes Elements]
